# Supplementary material for: Effects of Mars Global Simulant (MGS-1) on Growth and Physiology of Sweet Potato: A Space Model Plant
Source: Plants (Basel). 2023 Dec 23;13(1):55. doi: 10.3390/plants13010055 (PMC10780443; doi:10.3390/plants13010055)
Supplement: Supplementary file 1 [file plants-13-00055-s001.zip]

Archive with 1 entries (1 files):
- plants-2746839-supplementary.pdf
